# Supplementary material for: Comparative proteomic analysis of mitochondria isolated from Euglena gracilis under aerobic and hypoxic conditions
Source: PLoS One. 2019 Dec 31;14(12):e0227226. doi: 10.1371/journal.pone.0227226 (PMC6938325; doi:10.1371/journal.pone.0227226)
Supplement: S1 Table — (XLSX) [file pone.0227226.s001.xlsx]

## Sheet: Protein list
Accession	Description	1st			2nd			3rd			Ave.	SD	Anova (p)
		Peptide count	Confidence score	Fold change	Peptide count	Confidence score	Fold change	Peptide count	Confidence score	Fold change
				Hypoxic/Aerobic			Hypoxic/Aerobic			Hypoxic/Aerobic
comp12674_c0_seq1_1	No Hit	5	58.356	1.45034	8	91.2691	0.916445	2	17.178	1.08279	1.14986	0.223063	0.0744988
comp12698_c1_seq1_2	No Hit	6	67.5638	2.10589	6	62.9358	0.703022	6	78.5666	1.62949	1.47947	0.58246	0.0128641
comp12810_c0_seq1_1	No Hit	3	51.0186	1.17256	9	111.823	1.06319	2	17.7531	1.25694	1.16423	0.0793171	0.0340102
comp12813_c0_seq1_4	No Hit	7	84.7514	1.13278	14	158.58	0.975359	4	37.7396	1.08356	1.0639	0.0657549	0.209093
comp12986_c0_seq1_1	No Hit	5	51.1592	1.34179	4	38.1569	0.991463	2	12.4633	1.76226	1.36517	0.31511	0.000892486
comp14279_c0_seq1_2	No Hit	33	337.136	0.974603	39	418.781	0.799023	17	145.527	1.19836	0.990661	0.163422	0.197762
comp14322_c0_seq1_1	No Hit	13	145.702	1.18814	6	91.2429	0.799598	6	57.5802	0.811455	0.933064	0.180431	0.16038
comp14403_c0_seq1_2	No Hit	8	88.2824	0.865703	12	149.54	0.706975	2	16.0967	1.07777	0.883483	0.151898	0.445902
comp14407_c0_seq1_1	No Hit	9	112.144	1.24574	11	159.426	0.922308	2	24.67	0.86878	1.01228	0.166523	0.0636892
comp14813_c0_seq1_1	No Hit	5	45.8127	1.66792	4	36.757	1.53487	1	11.217	0.992574	1.39846	0.292097	0.957002
comp16781_c1_seq1_1	No Hit	3	38.7803	1.02251	5	60.8834	0.842605	2	10.7948	1.07588	0.980333	0.0997961	0.312093
comp17005_c0_seq1_1	No Hit	6	63.0042	1.56588	3	33.3362	0.935385	3	29.1789	0.981688	1.16098	0.286928	0.355714
comp17397_c0_seq1_1	No Hit	6	43.7284	1.44028	8	128.276	0.791123	3	34.9716	1.24446	1.15862	0.27188	0.0860311
comp17640_c0_seq1_2	No Hit	8	90.5991	1.21915	9	89.1453	0.911592	7	58.6409	1.0182	1.04964	0.127513	0.82887
comp18083_c0_seq1_1	No Hit	1	18.9894	1.42005	1	15.2216	0.898737	1	14.3082	0.851434	1.05674	0.257623	0.00556471
comp18127_c0_seq1_1	No Hit	7	63.1368	1.13921	5	88.6068	0.864122	2	28.5328	0.451008	0.818112	0.282833	0.0231487
comp20520_c0_seq1_1	No Hit	21	219.176	0.865455	30	311.77	0.681497	8	73.758	1.52467	1.02387	0.36199	0.0195345
comp20754_c0_seq1_3	No Hit	2	24.9951	0.829083	2	28.2634	0.747964	3	22.3645	0.875114	0.817387	0.0525637	0.0368721
comp20889_c0_seq1_3;comp20889_c0_seq2_3	No Hit	14	105.115	1.13809	15	172.202	1.22041	9	71.8612	1.09738	1.15196	0.051175	0.0309313
comp21089_c0_seq1_1	No Hit	21	193.428	1.12217	21	210.441	0.93279	18	136.08	0.968329	1.00776	0.0821908	0.631438
comp21420_c0_seq1_1;comp21420_c0_seq2_1;comp21420_c0_seq3_1;comp21420_c0_seq4_1	No Hit	9	91.0312	1.38368	12	137.058	1.17493	7	48.4362	0.810399	1.123	0.236904	0.018984
comp23650_c0_seq1_1;comp23650_c0_seq2_1	No Hit	14	119.307	0.916177	12	86.2862	0.858859	1	10.6368	1.02177	0.932269	0.0674755	0.629469
comp25295_c0_seq1_1;comp25295_c0_seq2_1	No Hit	7	50.4457	1.04709	10	97.092	1.05083	3	24.5198	1.15775	1.08522	0.0513055	0.102747
comp28416_c0_seq1_1;comp28416_c0_seq2_1	No Hit	5	74.219	1.1545	6	88.1456	0.847055	6	51.1409	1.22709	1.07622	0.164728	0.032316
comp29651_c0_seq4_1;comp29651_c0_seq10_1;comp29651_c0_seq11_1;comp29651_c0_seq12_1;comp29651_c0_seq13_1;comp29651_c0_seq14_1;comp29651_c0_seq2_1;comp29651_c0_seq3_1;comp29651_c0_seq5_1;comp29651_c0_seq6_1;comp29651_c0_seq7_1;comp29651_c0_seq8_1;comp29651_c0_seq9_1	No Hit	7	96.3075	1.74344	5	81.9643	0.859313	3	35.7121	0.773276	1.12534	0.438469	0.0191232
comp30267_c0_seq2_3	No Hit	17	153.916	1.0762	16	195.659	0.924407	4	31.3164	0.780819	0.927141	0.120603	0.0227725
comp36618_c0_seq1_1	No Hit	14	113.745	1.55353	17	160.467	0.966078	8	67.0386	1.03448	1.1847	0.262297	0.56539
comp36627_c0_seq1_1	No Hit	16	153.574	1.08451	13	153.011	0.74507	10	97.866	1.18769	1.00575	0.189083	0.00376951
comp8165_c0_seq1_2	No Hit	32	286.837	1.19355	31	308.7	0.857589	6	69.635	0.852257	0.9678	0.159647	0.114457
comp8172_c0_seq1_1	No Hit	4	46.9707	1.49141	3	27.41	0.802861	2	17.7788	0.655931	0.983402	0.364192	0.000928922
sp|A6VGF5|COBQ_METM7|comp27380_c0_seq1_2(REVERSE;sp|A6VGF5|COBQ_METM7|comp27380_c0_seq2_2(REVERSE	Probable cobyric acid synthase in Methanococcus maripaludis (strain C7 / ATCC BAA-1331)	8	76.4373	0.83428	8	76.4901	0.847031	3	20.5164	0.723448	0.801586	0.0554968	0.0104079
sp|A8LN36|ARCA_DINSH|comp29966_c0_seq1_2	Arginine deiminase in Dinoroseobacter shibae (strain DFL 12)	16	125.906	0.906111	26	231.563	1.02902	6	47.075	1.3202	1.08511	0.173644	1.23206e-05
sp|A9B2Q6|GCSH_HERA2|comp33113_c0_seq4_1;sp|A9B2Q6|GCSH_HERA2|comp33113_c0_seq1_1	Glycine cleavage system H protein in Herpetosiphon aurantiacus (strain ATCC 23779 / DSM 785)	9	90.0946	1.22712	8	82.3056	0.882232	7	68.0214	0.860803	0.990053	0.167862	0.119373
sp|B1WRM4|ACP_CYAA5|comp8202_c1_seq1_1	Acyl carrier protein in Cyanothece sp. (strain ATCC 51142)	1	7.3135	4.48194	2	13.6315	10.2167	5	47.7958	1.34621	5.34827	3.6728	0.0208039
sp|B1X0Q1|RRF_CYAA5|comp19942_c0_seq1_1(REVERSE	Ribosome-recycling factor in Cyanothece sp. (strain ATCC 51142)	3	47.4554	1.73072	2	14.4143	1.54384	2	16.9632	1.11122	1.46193	0.259455	0.0448737
sp|B2J7M9|GSA_NOSP7|comp31621_c0_seq1_1	Glutamate-1-semialdehyde 2,1-aminomutase in Nostoc punctiforme (strain ATCC 29133 / PCC 73102)	27	279.028	1.53203	24	237.19	2.41134	11	121.274	1.48407	1.80915	0.426263	0.00651861
sp|B6IVA4|DNAK_RHOCS|comp25026_c0_seq1_1	Chaperone protein DnaK in Rhodospirillum centenum (strain ATCC 51521 / SW)	30	278.331	0.808372	32	378.476	0.909442	22	164.782	0.874693	0.864169	0.0419273	0.0561904
sp|B7EA73|PSA_ORYSJ|comp29213_c0_seq1_7(REVERSE	unknown in unknown	33	299.645	1.02866	28	210.182	1.07196	24	165.252	1.01053	1.03705	0.0257722	0.747801
sp|B7JYP4|LEU1_CYAP8|comp18339_c0_seq1_1	2-isopropylmalate synthase in Cyanothece sp. (strain PCC 8801) (Synechococcus sp. (strain PCC 8801 /<BR>RF-1))	9	84.8152	0.938976	9	81.4066	0.982141	11	73.04	0.872466	0.931194	0.0451116	0.0393228
sp|C5BCM3|MAO1_EDWI9|comp30054_c0_seq1_7(REVERSE;sp|C5BCM3|MAO1_EDWI9|comp30054_c0_seq2_6(REVERSE	NAD-dependent malic enzyme in Edwardsiella ictaluri (strain 93-146)	37	364.383	1.21116	50	562.423	1.10924	36	334.554	1.00565	1.10868	0.0839008	0.930687
sp|F4I907|GLYR2_ARATH|comp35095_c0_seq3_2;sp|F4I907|GLYR2_ARATH|comp35095_c0_seq4_2	Glyoxylate/succinic semialdehyde reductase 2, chloroplastic in Arabidopsis thaliana (Mouse-ear cress)	6	54.5102	1.21956	9	97.8967	1.02344	9	86.5818	0.961085	1.06803	0.110134	0.458886
sp|O00763|ACACB_HUMAN|comp36400_c0_seq1_7	Biotin carboxylase in Homo sapiens (Human)	92	844.041	1.28062	75	738.74	2.07146	40	276.805	1.34032	1.56413	0.35956	0.00895215
sp|O01369|QCR7_FASHE|comp36641_c0_seq1_4(REVERSE	Cytochrome b-c1 complex subunit 7 in Fasciola hepatica (Liver fluke)	24	187.777	1.31089	16	198.408	0.939595	3	36.7195	1.00635	1.08561	0.161612	0.927843
sp|O22769|NDUV2_ARATH|comp12601_c0_seq1_2(REVERSE	NADH dehydrogenase [ubiquinone] flavoprotein 2, mitochondrial in Arabidopsis thaliana (Mouse-ear cress)	8	55.3768	1.07343	8	95.1202	1.0628	3	19.4214	1.04707	1.0611	0.0108253	0.284609
sp|O23024|YUC3_ARATH|comp29078_c0_seq1_2;sp|Q9SVU0|YUC8_ARATH|comp29078_c0_seq4_2	Probable indole-3-pyruvate monooxygenase YUCCA3 in Arabidopsis thaliana (Mouse-ear cress)	3	26.6612	0.699291	12	113.945	0.828824	2	15.7375	0.819504	0.78254	0.0589885	0.000468142
sp|O31186|ADHA_RHIME|comp33807_c0_seq1_2;sp|O31186|ADHA_RHIME|comp33807_c0_seq2_2	Alcohol dehydrogenase in Rhizobium meliloti (strain 1021) (Ensifer meliloti) (Sinorhizobium<BR>meliloti)	30	261.462	1.17298	31	352.166	0.788677	16	171.385	0.714185	0.891948	0.201034	0.0204679
sp|O49080|PSBP_FRIAG|comp24007_c0_seq1_2(REVERSE	Oxygen-evolving enhancer protein 2, chloroplastic in Fritillaria agrestis (Stinkbells)	11	89.0452	1.36995	5	67.4011	1.68505	6	51.294	0.975703	1.34357	0.290189	0.607673
sp|O65049|TRXH_PICMA|comp20673_c0_seq1_1	Thioredoxin H-type in Picea mariana (Black spruce) (Abies mariana)	5	43.0222	0.855783	8	68.1662	0.883037	2	12.0411	0.915083	0.884634	0.0242355	0.424046
sp|O80860|FTSH2_ARATH|comp30484_c0_seq1_6(REVERSE	ATP-dependent zinc metalloprotease FTSH 2, chloroplastic in Arabidopsis thaliana (Mouse-ear cress)	32	250.361	0.635181	40	369.34	1.8457	16	119.183	1.15883	1.21324	0.495688	0.0218007
sp|O80860|FTSH2_ARATH|comp34047_c0_seq4_5(REVERSE;sp|O80860|FTSH2_ARATH|comp34047_c0_seq6_5(REVERSE;sp|O80860|FTSH2_ARATH|comp34047_c0_seq8_5(REVERSE	ATP-dependent zinc metalloprotease FTSH 2, chloroplastic in Arabidopsis thaliana (Mouse-ear cress)	10	80.1002	1.39411	6	55.1831	0.801141	2	9.7175	---	1.09763	0.296485
sp|O82179|GCSH2_ARATH|comp14354_c0_seq1_1(REVERSE	Glycine cleavage system H protein 2, mitochondrial in Arabidopsis thaliana (Mouse-ear cress)	14	92.2535	0.861763	9	76.6379	0.860177	5	62.3824	0.720373	0.814104	0.0662814	0.0361208
sp|O85304|PEPD_SALDU|comp8117_c1_seq1_1(REVERSE	Probable dipeptidase in Salmonella dublin	2	17.5054	0.453809	3	40.6808	0.460462	4	29.9215	0.828157	0.580809	0.174922	0.0544748
sp|O94675|MAM33_SCHPO|comp21592_c0_seq1_2(REVERSE	Mitochondrial acidic protein mam33 in Schizosaccharomyces pombe (strain 972 / ATCC 24843) (Fission yeast)	13	148.879	0.889271	3	25.2057	1.0283	6	59.2964	2.87756	1.59838	0.906299	0.00493868
sp|O97725|NDUAC_BOVIN|comp22806_c0_seq1_1	NADH dehydrogenase [ubiquinone] 1 alpha subcomplex subunit 12 in Bos taurus (Bovine)	8	73.7779	0.976374	16	137.615	0.768983	10	66.9548	1.01887	0.921408	0.109167	0.71775
sp|P00076|CYC_EUGGR|comp12730_c0_seq1_1(REVERSE	Cytochrome c in Euglena gracilis	5	59.2205	0.739277	3	51.8022	0.879906	1	5.3709	0.574712	0.731298	0.124722	0.00047593
sp|P00505|AATM_HUMAN|comp22541_c0_seq1_1	Aspartate aminotransferase, mitochondrial in Homo sapiens (Human)	23	218.855	0.946635	24	203.387	0.838537	10	72.7606	0.841688	0.87562	0.0502314	0.0668959
sp|P05091|ALDH2_HUMAN|comp24088_c1_seq1_2	Aldehyde dehydrogenase, mitochondrial in Homo sapiens (Human)	10	83.1073	0.302033	10	127.117	0.628404	6	62.5956	0.49765	0.476029	0.134115	0.000227755
sp|P05165|PCCA_HUMAN|comp29306_c0_seq1_1;sp|P05165|PCCA_HUMAN|comp29306_c0_seq2_1	Propionyl-CoA carboxylase alpha chain, mitochondrial in Homo sapiens (Human)	42	413.709	1.43112	37	447.444	1.28579	36	281.773	1.19341	1.30344	0.0978445	0.0179191
sp|P05456|HSP70_TRYCR|comp21101_c0_seq1_1(REVERSE	Heat shock 70 kDa protein in Trypanosoma cruzi	6	40.1364	0.708306	5	50.8731	0.728744	2	18.7396	1.8047	1.08058	0.512097	0.0123979
sp|P07056|UCRI_NEUCR|comp36676_c0_seq1_1	Cytochrome b-c1 complex subunit Rieske, mitochondrial in Neurospora crassa (strain ATCC 24698 / 74-OR23-1A / CBS 708.71 / DSM<BR>1257 / FGSC 987)	4	36.8217	1.34426	13	137.712	1.02118	5	49.7361	1.05934	1.14159	0.144153	0.736881
sp|P07205|PGK2_HUMAN|comp30366_c1_seq1_2	Phosphoglycerate kinase 2 in Homo sapiens (Human)	38	353.765	1.05475	31	301.656	1.66588	11	56.4832	1.1156	1.27874	0.274872	0.0549399
sp|P08249|MDHM_MOUSE|comp28059_c0_seq8_1;sp|Q5NVR2|MDHM_PONAB|comp28059_c0_seq2_1;sp|Q9Y7R8|MDHM_SCHPO|comp28059_c0_seq1_1;sp|Q9Y7R8|MDHM_SCHPO|comp28059_c0_seq6_1	Malate dehydrogenase, mitochondrial in Mus musculus (Mouse)	2	24.8692	1.1027	34	451.075	0.910922	2	21.0208	1.55309	1.1889	0.269158	0.0965546
sp|P08997|MASY_ECOLI|comp28766_c0_seq1_10(REVERSE;sp|P08997|MASY_ECOLI|comp23600_c3_seq1_7(REVERSE	Malate synthase A in Escherichia coli (strain K12)	162	1695.53	1.62742	164	1939.78	1.28684	112	1271.85	1.17255	1.36227	0.193208	0.0477409
sp|P09213|SODF_PHOLE|comp32447_c0_seq1_2(REVERSE;sp|P09213|SODF_PHOLE|comp32447_c0_seq2_2(REVERSE	Superoxide dismutase [Fe] in Photobacterium leiognathi	15	175.804	0.901348	16	211.683	0.869203	8	99.8204	0.888303	0.886285	0.0132004	0.167491
sp|P0AC33|FUMA_ECOLI|comp26115_c0_seq1_1	Fumarate hydratase class I, aerobic in Escherichia coli (strain K12)	41	379.215	0.629631	34	338.493	1.14534	20	141.501	1.0619	0.945626	0.226023	0.0817741
sp|P0C0L3|OSMC_SHIFL|comp17487_c0_seq1_2(REVERSE	Peroxiredoxin OsmC in Shigella flexneri	6	97.5107	1.0928	9	120.079	0.856277	7	79.1997	0.806041	0.918371	0.125031	0.0334433
sp|P11498|PYC_HUMAN|comp36476_c1_seq1_2	Pyruvate carboxylase, mitochondrial in Homo sapiens (Human)	98	808.449	1.03368	100	963.597	0.991283	51	485.782	1.05765	1.02754	0.0274394	0.308691
sp|P12863|TPIS_MAIZE|comp20171_c0_seq1_3(REVERSE	Triosephosphate isomerase, cytosolic in Zea mays (Maize)	14	167.929	1.51955	12	135.488	2.25628	13	101.099	1.3209	1.69891	0.402376	0.00838763
sp|P15651|ACADS_RAT|comp34564_c0_seq1_1;sp|P15651|ACADS_RAT|comp34564_c0_seq4_1;sp|P15651|ACADS_RAT|comp34564_c0_seq6_1;sp|Q07417|ACADS_MOUSE|comp34564_c0_seq2_1;sp|Q07417|ACADS_MOUSE|comp34564_c0_seq3_1;sp|Q07417|ACADS_MOUSE|comp34564_c0_seq5_1	Short-chain specific acyl-CoA dehydrogenase, mitochondrial in Rattus norvegicus (Rat)	22	212.612	0.923993	24	272.43	0.961841	5	47.1301	1.04721	0.977681	0.0515337	0.560032
sp|P19824|KPPR_CHLRE|comp22534_c0_seq1_1	Phosphoribulokinase, chloroplastic in Chlamydomonas reinhardtii (Chlamydomonas smithii)	5	33.4633	1.29927	6	57.4639	2.33957	6	33.1308	1.27212	1.63699	0.496924	0.0168209
sp|P19866|G3PA_SPIOL|comp36615_c0_seq1_2(REVERSE	Glyceraldehyde-3-phosphate dehydrogenase A, chloroplastic in Spinacia oleracea (Spinach)	18	200.481	2.11027	19	204.135	1.8404	16	146.334	1.11321	1.68796	0.42108	0.0661523
sp|P22341|FER_EUGVI|comp19410_c0_seq1_1(REVERSE	Ferredoxin in Euglena viridis	2	23.9472	1.8241	3	33.113	2.8579	1	11.2628	1.38639	2.0228	0.616954	0.0675202
sp|P22418|F16P1_SPIOL|comp14920_c0_seq1_3(REVERSE	Fructose-1,6-bisphosphatase, chloroplastic in Spinacia oleracea (Spinach)	12	114.978	1.39289	10	80.2384	2.12773	5	32.439	1.18019	1.56694	0.405936	0.00625547
sp|P23489|RCA_CHLRE|comp21214_c1_seq1_2(REVERSE	Ribulose bisphosphate carboxylase/oxygenase activase, chloroplastic in Chlamydomonas reinhardtii (Chlamydomonas smithii)	27	239.069	1.41402	25	245.767	2.28039	20	156.441	1.62209	1.77217	0.369272	0.00550862
sp|P23641|MPCP_YEAST|comp17896_c0_seq1_2(REVERSE	Mitochondrial phosphate carrier protein, N-terminally processed in Saccharomyces cerevisiae (strain ATCC 204508 / S288c) (Baker's yeast)	26	319.479	0.954333	27	316.683	1.00826	4	33.9375	1.27452	1.07904	0.13997	0.0605913
sp|P25284|NDUA9_NEUCR|comp13072_c0_seq1_1	NADH-ubiquinone oxidoreductase 40 kDa subunit, mitochondrial in Neurospora crassa (strain ATCC 24698 / 74-OR23-1A / CBS 708.71 / DSM<BR>1257 / FGSC 987)	14	102.359	1.18332	8	90.8569	0.883084	9	48.5564	1.1183	1.06157	0.12897	0.0119981
sp|P27484|GRP2_NICSY|comp25309_c0_seq1_1	Glycine-rich protein 2 in Nicotiana sylvestris (Wood tobacco) (South American tobacco)	3	42.0632	1.3085	3	42.4106	1.74213	2	15.0231	0.891148	1.31393	0.347433	0.0853384
sp|P30042|ES1_HUMAN|comp22633_c0_seq1_2(REVERSE;sp|P30042|ES1_HUMAN|comp22633_c0_seq2_2(REVERSE	ES1 protein homolog, mitochondrial in Homo sapiens (Human)	1	15.3954	0.882106	3	35.7992	0.747088	2	22.9098	0.839926	0.82304	0.0563993	0.0686227
sp|P31692|ADT_PARKE|comp29522_c0_seq1_3(REVERSE;sp|P31692|ADT_PARKE|comp29522_c0_seq4_2(REVERSE;sp|Q4R8M0|ADT4_MACFA|comp29522_c0_seq2_1(REVERSE;sp|Q4R8M0|ADT4_MACFA|comp29522_c0_seq3_2(REVERSE	ADP,ATP carrier protein in Parachlorella kessleri (Green alga) (Chlorella kessleri)	42	442.304	1.00473	46	526.48	0.894404	22	198.531	1.03889	0.979342	0.0616584	0.478454
sp|P32420|DHSB_USTMA|comp36715_c0_seq1_1	Succinate dehydrogenase [ubiquinone] iron-sulfur subunit, mitochondrial in Ustilago maydis (strain 521 / FGSC 9021) (Corn smut fungus)	2	19.5641	1.04259	5	53.1983	0.988089	3	28.3264	1.18514	1.07194	0.0830813	0.14928
sp|P33165|EFTU_BACFR|comp20284_c0_seq1_1	Elongation factor Tu in Bacteroides fragilis (strain YCH46)	10	76.2336	0.924819	15	150.206	0.880855	3	22.5482	0.954344	0.920006	0.0301942	0.0776619
sp|P33189|YHXA_BACSU|comp20701_c0_seq1_4(REVERSE	Uncharacterized aminotransferase YhxA in Bacillus subtilis (strain 168)	19	140.102	1.04735	22	210.788	0.896826	2	15.5156	1.6249	1.18969	0.313814	0.0277404
sp|P34439|HCDH1_CAEEL|comp36568_c0_seq1_2	Probable 3-hydroxyacyl-CoA dehydrogenase F54C8.1 in Caenorhabditis elegans	19	225.069	1.22171	18	238.659	1.14669	8	68.6282	1.41889	1.26243	0.114794	0.0523842
sp|P34893|CH10_ARATH|comp8163_c0_seq1_1	10 kDa chaperonin in Arabidopsis thaliana (Mouse-ear cress)	17	146.325	0.737924	13	130.395	0.969316	3	37.8688	0.851732	0.852991	0.0944694	0.257489
sp|P35055|HEM6_SOYBN|comp30487_c0_seq4_4(REVERSE;sp|P35055|HEM6_SOYBN|comp30487_c0_seq6_4(REVERSE	Coproporphyrinogen-III oxidase, chloroplastic in Glycine max (Soybean) (Glycine hispida)	11	135.597	---	8	89.1331	---	7	57.0934	2.48455			0.000491656
sp|P36413|ODP2_DICDI|comp27359_c0_seq1_1(REVERSE	Dihydrolipoyllysine-residue acetyltransferase component of pyruvate dehydrogenase complex, mitochondrial in Dictyostelium discoideum (Slime mold)	2	11.914	1.26898	4	35.9545	1.07098	4	38.9581	0.865344	1.06843	0.164793	0.00919917
sp|P36415|HS7C1_DICDI|comp30879_c0_seq2_6(REVERSE	Heat shock cognate 70 kDa protein 1 in Dictyostelium discoideum (Slime mold)	14	97.2443	0.804532	14	107.84	1.32759	2	16.4322	1.20416	1.11209	0.22324	0.101972
sp|P38482|ATPBM_CHLRE|comp30487_c1_seq1_1(REVERSE	ATP synthase subunit beta, mitochondrial in Chlamydomonas reinhardtii (Chlamydomonas smithii)	40	451.997	1.17784	52	588.213	0.767544	35	366.151	0.997829	0.981071	0.167922	0.962258
sp|P38674|ILV5_NEUCR|comp36604_c0_seq1_1	Ketol-acid reductoisomerase, mitochondrial in Neurospora crassa (strain ATCC 24698 / 74-OR23-1A / CBS 708.71 / DSM<BR>1257 / FGSC 987)	45	368.058	0.845429	41	406.733	0.893831	21	176.385	0.811694	0.850318	0.0337099	0.0282489
sp|P39126|IDH_BACSU|comp33557_c0_seq3_2	Isocitrate dehydrogenase [NADP] in Bacillus subtilis (strain 168)	22	190.783	1.01577	27	262.329	0.755516	22	203.765	0.880101	0.883797	0.106282	0.12219
sp|P42041|ALDH_ALTAL|comp29809_c0_seq4_1;sp|P42041|ALDH_ALTAL|comp29809_c0_seq8_1;sp|P47738|ALDH2_MOUSE|comp29809_c0_seq10_1	Aldehyde dehydrogenase in Alternaria alternata (Alternaria rot fungus) (Torula alternata)	10	74.3347	0.674318	6	59.7181	0.554136	2	17.7877	1.21303	0.813829	0.286512	0.00265545
sp|P42693|PPIA_ACIAD|comp18817_c0_seq1_3(REVERSE	Peptidyl-prolyl cis-trans isomerase in Acinetobacter sp. (strain ADP1)	7	69.3373	1.69581	7	58.2111	2.03241	5	28.831	1.93695	1.88839	0.141644	0.00217489
sp|P43188|KADC_MAIZE|comp12652_c0_seq1_1	Adenylate kinase, chloroplastic in Zea mays (Maize)	17	162.341	1.04286	18	212.937	0.948612	5	36.6472	1.38282	1.12476	0.186484	0.00171576
sp|P43264|QCR1_EUGGR|comp24165_c0_seq1_5(REVERSE	Ubiquinol-cytochrome-c reductase complex core protein I, mitochondrial in Euglena gracilis	42	421.341	1.26541	40	382.907	0.849086	30	288.375	1.08502	1.06651	0.170467	0.139425
sp|P43265|QCR2_EUGGR|comp20484_c0_seq1_3(REVERSE	Ubiquinol-cytochrome-c reductase complex core protein 2, mitochondrial in Euglena gracilis	29	342.394	1.30216	37	481.461	0.962886	31	284.17	0.979736	1.08159	0.156114	0.55628
sp|P45857|ACDB_BACSU|comp29154_c0_seq1_2	Acyl-CoA dehydrogenase in Bacillus subtilis (strain 168)	72	652.485	1.45555	61	716.012	1.39091	40	340.506	1.38024	1.4089	0.0332721	0.0161481
sp|P45857|ACDB_BACSU|comp32980_c0_seq1_2;sp|P45857|ACDB_BACSU|comp32980_c0_seq2_2	Acyl-CoA dehydrogenase in Bacillus subtilis (strain 168)	59	497.942	1.30397	48	502.883	1.07479	20	160.609	1.27354	1.21743	0.101624	0.049131
sp|P46284|S17P_CHLRE|comp34678_c0_seq1_2(REVERSE;sp|P46284|S17P_CHLRE|comp34678_c0_seq2_2(REVERSE;sp|P46284|S17P_CHLRE|comp34678_c0_seq3_2(REVERSE;sp|P46284|S17P_CHLRE|comp34678_c0_seq5_2(REVERSE;sp|P46284|S17P_CHLRE|comp34678_c0_seq6_2(REVERSE	Sedoheptulose-1,7-bisphosphatase, chloroplastic in Chlamydomonas reinhardtii (Chlamydomonas smithii)	14	109.4	1.23485	10	85.7826	1.6127	4	39.4027	1.21198	1.35318	0.183748	0.0215935
sp|P46409|GSTMU_RABIT|comp33892_c0_seq3_3(REVERSE	Glutathione S-transferase Mu 1 in Oryctolagus cuniculus (Rabbit)	9	71.6194	0.917584	6	75.1891	0.972658	3	14.8541	1.40974	1.1	0.220177	0.0231436
sp|P46483|PSBO_EUGGR|comp19358_c0_seq1_2;sp|P46483|PSBO_EUGGR|comp19358_c0_seq2_2	Oxygen-evolving enhancer protein 1, chloroplastic in Euglena gracilis	12	136.243	1.05623	14	182.226	2.34489	10	84.4637	1.11698	1.50603	0.593681	0.223664
sp|P52899|ODPA_CAEEL|comp26715_c0_seq1_4(REVERSE;sp|P52899|ODPA_CAEEL|comp26715_c0_seq2_4(REVERSE;sp|P52899|ODPA_CAEEL|comp26715_c0_seq3_4(REVERSE;sp|P52899|ODPA_CAEEL|comp26715_c0_seq4_4(REVERSE;sp|P52899|ODPA_CAEEL|comp26715_c0_seq5_4(REVERSE	Probable pyruvate dehydrogenase E1 component subunit alpha, mitochondrial in Caenorhabditis elegans	18	203.609	0.858764	31	325.909	0.841256	26	207.071	0.758345	0.819455	0.0437984	0.0213552
sp|P53991|FENR_CHLRE|comp36585_c0_seq1_3	Ferredoxin--NADP reductase, chloroplastic in Chlamydomonas reinhardtii (Chlamydomonas smithii)	21	178.907	1.2228	16	156.148	2.65942	5	45.7276	1.71204	1.86476	0.596355	0.00503031
sp|P54886|P5CS_HUMAN|comp25089_c0_seq1_4(REVERSE;sp|P54886|P5CS_HUMAN|comp25089_c0_seq2_3(REVERSE	Glutamate 5-kinase in Homo sapiens (Human)	7	64.381	1.06077	6	64.0932	0.912178	2	11.0728	1.16999	1.04765	0.10566	0.0206703
sp|P54889|ALH13_CAEEL|comp34520_c0_seq1_1;sp|P54889|ALH13_CAEEL|comp34520_c0_seq2_1;sp|P54889|ALH13_CAEEL|comp34520_c0_seq4_1	Probable delta-1-pyrroline-5-carboxylate synthase in Caenorhabditis elegans	32	277.318	0.843212	29	352.333	0.781476	18	136.272	0.641228	0.755305	0.0845108	0.00590851
sp|P55251|LEUC_RHIPU|comp19059_c0_seq1_6(REVERSE	3-isopropylmalate dehydratase in Rhizomucor pusillus	51	423.445	0.772521	36	330.851	0.957648	16	159.935	0.997633	0.909267	0.0980625	0.958254
sp|P64016|ECHA8_MYCTU|comp20039_c0_seq1_1	Probable enoyl-CoA hydratase echA8 in Mycobacterium tuberculosis	23	222.326	0.899686	16	170.772	0.749082	12	115.9	0.649044	0.765937	0.103016	0.0058388
sp|P65097|IDH_MYCTU|comp23278_c0_seq1_1	Isocitrate dehydrogenase [NADP] in Mycobacterium tuberculosis	19	143.967	0.744391	12	92.5006	0.969296	9	78.6453	0.909909	0.874532	0.095164	0.0971917
sp|P78700|ATPD_KLULA|comp8147_c0_seq1_1	ATP synthase subunit delta, mitochondrial in Kluyveromyces lactis (strain ATCC 8585 / CBS 2359 / DSM 70799 / NBRC<BR>1267 / NRRL Y-1140 / WM37) (Yeast) (Candida sphaerica)	9	98.6843	1.25091	8	95.5811	0.807636	7	69.922	0.933437	0.997328	0.18652	0.044496
sp|P78827|ILV5_SCHPO|comp18755_c0_seq1_1(REVERSE	Probable ketol-acid reductoisomerase, mitochondrial in Schizosaccharomyces pombe (strain 972 / ATCC 24843) (Fission yeast)	6	39.3162	1.08172	5	47.6941	1.10429	2	20.495	0.864064	1.01669	0.108316	0.176436
sp|P90597|DLDH_TRYCR|comp31034_c0_seq1_1	Dihydrolipoyl dehydrogenase in Trypanosoma cruzi	46	407.467	0.877633	34	460.16	0.848776	23	235.264	0.795691	0.8407	0.0339367	0.0246267
sp|P92980|APR3_ARATH|comp19141_c0_seq1_1	5'-adenylylsulfate reductase 3, chloroplastic in Arabidopsis thaliana (Mouse-ear cress)	9	79.2462	1.05893	2	22.1434	1.90795	4	31.1382	1.50464	1.49051	0.346757	0.0265676
sp|Q02028|HSP7S_PEA|comp32893_c0_seq1_1	Stromal 70 kDa heat shock-related protein, chloroplastic in Pisum sativum (Garden pea)	59	649.428	1.26952	62	683.14	2.49452	37	387.639	1.22352	1.66252	0.588612	0.044713
sp|Q04789|ILVX_BACSU|comp36901_c0_seq1_8(REVERSE	Acetolactate synthase in Bacillus subtilis (strain 168)	55	458.235	0.808159	51	513.386	0.880687	24	243.014	0.848691	0.845846	0.0296777	0.0563984
sp|Q07536|MMSA_BOVIN|comp35464_c1_seq2_2(REVERSE	Methylmalonate-semialdehyde dehydrogenase [acylating], mitochondrial in Bos taurus (Bovine)	16	200.526	0.943164	25	297.669	0.912575	4	40.5865	0.654423	0.836721	0.129507	0.0148057
sp|Q0P5J1|FACR2_BOVIN|comp35950_c1_seq1_1;sp|Q0P5J1|FACR2_BOVIN|comp35950_c1_seq2_1;sp|Q0P5J1|FACR2_BOVIN|comp35950_c1_seq3_1;sp|Q0P5J1|FACR2_BOVIN|comp35950_c1_seq4_1	Fatty acyl-CoA reductase 2 in Bos taurus (Bovine)	23	196.907	1.34671	35	377.658	1.07918	15	104.793	1.13223	1.18604	0.115657	0.0795713
sp|Q0V6P9|MET3_PHANO|comp26679_c0_seq1_4(REVERSE	Sulfate adenylyltransferase in Phaeosphaeria nodorum (strain SN15 / ATCC MYA-4574 / FGSC 10173)<BR>(Glume blotch fungus) (Septoria nodorum)	17	128.875	0.879909	14	114.483	0.951125	5	31.799	0.982789	0.937941	0.0430225	0.684405
sp|Q0WPT7|Y2104_ARATH|comp29083_c0_seq2_6(REVERSE	Uncharacterized methyltransferase At2g41040, chloroplastic in Arabidopsis thaliana (Mouse-ear cress)	7	46.3565	1.50545	4	33.2475	2.23808	1	10.957	1.17364	1.63905	0.444705	0.0819645
sp|Q10215|RDL_SCHPO|comp15356_c0_seq1_1	Putative thiosulfate sulfurtransferase, mitochondrial in Schizosaccharomyces pombe (strain 972 / ATCC 24843) (Fission yeast)	1	14.8368	0.749808	2	22.3016	0.731396	1	21.2698	0.634845	0.70535	0.0504175	0.00260601
sp|Q11KJ6|DNAK_MESSB|comp26925_c1_seq1_5(REVERSE	Chaperone protein DnaK in Mesorhizobium sp. (strain BNC1)	48	453.257	0.826938	54	605.314	0.859511	40	360.881	0.731373	0.805941	0.0543785	0.0121651
sp|Q13423|NNTM_HUMAN|comp21276_c0_seq1_1	NAD(P) transhydrogenase, mitochondrial in Homo sapiens (Human)	58	546.591	1.34602	64	655.947	1.08513	29	257.706	1.34077	1.25731	0.121764	0.0203163
sp|Q18AR0|THLA_CLOD6|comp17496_c0_seq1_2(REVERSE	Acetyl-CoA acetyltransferase in Clostridium difficile (strain 630)	38	351.613	1.19695	44	457.846	1.20162	18	172.642	1.15314	1.18391	0.0218373	0.0157643
sp|Q18AR0|THLA_CLOD6|comp17821_c0_seq1_2(REVERSE	Acetyl-CoA acetyltransferase in Clostridium difficile (strain 630)	45	468.343	1.23741	48	565.117	1.21666	16	195.762	1.12852	1.19419	0.0472067	0.109496
sp|Q18AR0|THLA_CLOD6|comp36638_c0_seq1_1	Acetyl-CoA acetyltransferase in Clostridium difficile (strain 630)	34	321.422	1.55773	36	388.617	1.27889	15	158.306	1.11579	1.31747	0.18247	0.297707
sp|Q25423|P18_LEITA|comp36594_c0_seq1_1(REVERSE	Protein P18, mitochondrial in Leishmania tarentolae (Sauroleishmania tarentolae)	14	177.491	1.14731	17	234.211	0.850501	18	181.015	0.908045	0.968619	0.12852	0.201013
sp|Q29BX8|CISD2_DROPS|comp31433_c0_seq1_3(REVERSE	CDGSH iron-sulfur domain-containing protein 2 homolog in Drosophila pseudoobscura pseudoobscura (Fruit fly)	2	15.9557	1.02576	2	25.828	0.841557	4	16.6843	0.852092	0.906469	0.0844597	0.181284
sp|Q2G5N7|ATPA_NOVAD|comp27580_c0_seq1_5(REVERSE	ATP synthase subunit alpha in Novosphingobium aromaticivorans (strain DSM 12444)	69	636.874	0.987877	74	702.657	0.823782	27	256.809	1.00585	0.939168	0.0819193	0.883227
sp|Q2TBR0|PCCB_BOVIN|comp36371_c1_seq2_4(REVERSE;sp|Q2TBR0|PCCB_BOVIN|comp36371_c1_seq1_3(REVERSE;sp|Q2TBR0|PCCB_BOVIN|comp36371_c1_seq3_5(REVERSE;sp|Q2TBR0|PCCB_BOVIN|comp36371_c1_seq4_5(REVERSE;sp|Q2TBR0|PCCB_BOVIN|comp36371_c1_seq5_4(REVERSE	Propionyl-CoA carboxylase beta chain, mitochondrial in Bos taurus (Bovine)	22	173.236	1.44331	23	276.615	1.50919	15	100.405	1.37389	1.44213	0.0552431	0.0126397
sp|Q2W2I8|EFG_MAGSA|comp28558_c0_seq1_4(REVERSE	Elongation factor G in Magnetospirillum magneticum (strain AMB-1 / ATCC 700264)	40	327.096	1.22568	28	254.434	1.79861	12	92.9371	0.800909	1.27507	0.408804	0.0243757
sp|Q34312|NDUS1_DICDI|comp20022_c0_seq1_1;sp|Q34312|NDUS1_DICDI|comp20022_c0_seq2_1	NADH-ubiquinone oxidoreductase 75 kDa subunit in Dictyostelium discoideum (Slime mold)	15	138.696	1.15971	4	42.4906	0.773004	9	66.7471	1.03258	0.988432	0.16093	0.583728
sp|Q383Q5|HSLV_TRYB2|comp16933_c0_seq1_3(REVERSE	unknown in unknown	3	22.8706	1.15993	7	69.4845	0.982007	3	23.1916	0.836383	0.992774	0.132307	0.0259884
sp|Q38799|ODPB1_ARATH|comp21099_c0_seq3_3(REVERSE;sp|Q38799|ODPB1_ARATH|comp21099_c0_seq1_3(REVERSE;sp|Q38799|ODPB1_ARATH|comp21099_c0_seq2_4(REVERSE	Pyruvate dehydrogenase E1 component subunit beta-1, mitochondrial in Arabidopsis thaliana (Mouse-ear cress)	18	166.942	0.724431	18	169.636	0.811134	3	35.9186	0.665017	0.733527	0.0599978	0.0127724
sp|Q39102|FTSH1_ARATH|comp27783_c2_seq1_1;sp|Q39102|FTSH1_ARATH|comp23611_c0_seq1_5(REVERSE	ATP-dependent zinc metalloprotease FTSH 1, chloroplastic in Arabidopsis thaliana (Mouse-ear cress)	5	39.403	1.07537	3	34.5314	2.10214	1	5.5026	---	1.58875	0.513382
sp|Q39613|CYPH_CATRO|comp12824_c0_seq1_1	Peptidyl-prolyl cis-trans isomerase in Catharanthus roseus (Madagascar periwinkle) (Vinca rosea)	11	102.9	0.863498	7	82.0207	0.920578	8	69.1276	0.825675	0.869917	0.0390091	0.0248261
sp|Q39727|CH60_EUGGR|comp24089_c0_seq1_1	Chaperonin CPN60, mitochondrial in Euglena gracilis	49	486.339	0.869842	58	593.974	0.853336	32	331.065	0.823119	0.848766	0.0193466	0.0680656
sp|Q39727|CH60_EUGGR|comp8149_c0_seq1_1	Chaperonin CPN60, mitochondrial in Euglena gracilis	51	580.266	0.945193	54	650.983	0.863374	28	338.647	0.720177	0.842915	0.0929948	0.0070748
sp|Q3SW78|GRPE_NITWN|comp21120_c0_seq1_1	Protein GrpE in Nitrobacter winogradskyi (strain Nb-255 / ATCC 25391)	4	35.432	1.42334	3	39.4274	2.35091	5	44.2317	1.12648	1.63358	0.521509	0.0461695
sp|Q3ZBU2|CISD1_BOVIN|comp16653_c0_seq1_3(REVERSE	CDGSH iron-sulfur domain-containing protein 1 in Bos taurus (Bovine)	11	82.6847	1.03461	6	48.2678	1.02702	2	14.9028	0.920899	0.994176	0.051907	0.166367
sp|Q47G91|AZOR_DECAR|comp26220_c0_seq1_2(REVERSE;sp|Q47G91|AZOR_DECAR|comp26220_c0_seq4_3(REVERSE	FMN-dependent NADH-azoreductase in Dechloromonas aromatica (strain RCB)	2	15.5203	1.41165	7	63.9952	1.44275	4	45.2988	0.90484	1.25308	0.24657	0.0481745
sp|Q48806|DLPA_LEGPH|comp33557_c0_seq6_2;sp|Q48806|DLPA_LEGPH|comp33557_c0_seq1_2	Protein DlpA in Legionella pneumophila subsp. pneumophila (strain Philadelphia 1 /<BR>ATCC 33152 / DSM 7513)	8	85.4301	0.984894	10	82.0494	0.914077	7	53.1728	0.895416	0.931462	0.0385425	0.0414432
sp|Q54DD3|GCST_DICDI|comp33456_c4_seq1_1;sp|Q54DD3|GCST_DICDI|comp33456_c4_seq2_1	Aminomethyltransferase, mitochondrial in Dictyostelium discoideum (Slime mold)	23	233.002	0.874281	32	354.573	0.890327	24	213.549	0.802535	0.855714	0.0381699	0.0195412
sp|Q54EW1|GLYC2_DICDI|comp19087_c0_seq1_2(REVERSE	Serine hydroxymethyltransferase 2 in Dictyostelium discoideum (Slime mold)	31	364.769	0.736073	40	418.663	0.752539	22	177.668	0.751299	0.746637	0.00748726	0.00151525
sp|Q54I10|MMSA_DICDI|comp35464_c1_seq30_5(REVERSE;sp|Q07536|MMSA_BOVIN|comp35464_c1_seq10_2(REVERSE;sp|Q07536|MMSA_BOVIN|comp35464_c1_seq17_2(REVERSE;sp|Q07536|MMSA_BOVIN|comp35464_c1_seq24_2(REVERSE;sp|Q07536|MMSA_BOVIN|comp35464_c1_seq25_2(REVERSE;sp|Q07536|MMSA_BOVIN|comp35464_c1_seq26_2(REVERSE;sp|Q07536|MMSA_BOVIN|comp35464_c1_seq32_2(REVERSE;sp|Q07536|MMSA_BOVIN|comp35464_c1_seq37_2(REVERSE…	Probable methylmalonate-semialdehyde dehydrogenase [acylating], mitochondrial in Dictyostelium discoideum (Slime mold)	16	200.526	0.943164	25	297.669	0.912575	12	112.03	0.802299	0.886013	0.0604972	0.0544462
sp|Q54KM7|GCSP_DICDI|comp29475_c0_seq2_2;sp|Q54KM7|GCSP_DICDI|comp29475_c0_seq4_2	Glycine dehydrogenase [decarboxylating], mitochondrial in Dictyostelium discoideum (Slime mold)	37	287.22	0.846378	36	355.669	0.945692	3	18.0542	0.793453	0.861841	0.0631057	0.00730211
sp|Q54N47|BCAT_DICDI|comp26721_c0_seq1_1(REVERSE	Branched-chain-amino-acid aminotransferase in Dictyostelium discoideum (Slime mold)	18	176.678	0.619073	19	202.418	0.905967	12	77.4408	0.948681	0.824574	0.146353	0.412228
sp|Q54UU8|TRXB_DICDI|comp23429_c0_seq1_1	Thioredoxin reductase in Dictyostelium discoideum (Slime mold)	6	60.8456	0.954798	9	91.2317	0.869092	6	52.3361	0.36659	0.73016	0.259453	0.000744044
sp|Q54WR9|GLNA3_DICDI|comp25571_c0_seq5_2;sp|Q54WR9|GLNA3_DICDI|comp25571_c0_seq6_2;sp|Q54WR9|GLNA3_DICDI|comp25571_c0_seq7_2;sp|Q54WR9|GLNA3_DICDI|comp25571_c0_seq9_2	Type-3 glutamine synthetase in Dictyostelium discoideum (Slime mold)	46	398.086	0.664072	49	556.189	0.76222	18	145.31	0.729758	0.718683	0.040827	0.0255546
sp|Q54XM6|ETFD_DICDI|comp24504_c0_seq1_3(REVERSE	Electron transfer flavoprotein-ubiquinone oxidoreductase, mitochondrial in Dictyostelium discoideum (Slime mold)	38	383.555	1.18407	44	526.101	1.09085	21	196.464	1.22169	1.16554	0.0549978	0.0627081
sp|Q54YT4|MECR_DICDI|comp22878_c0_seq1_1	Trans-2-enoyl-CoA reductase, mitochondrial in Dictyostelium discoideum (Slime mold)	2	24.4582	1.41664	6	95.9758	0.928992	3	29.2553	1.21063	1.18542	0.199876	0.00887208
sp|Q54YT4|MECR_DICDI|comp27719_c0_seq1_4(REVERSE	Trans-2-enoyl-CoA reductase, mitochondrial in Dictyostelium discoideum (Slime mold)	13	91.7709	0.829982	14	131.74	0.915397	3	20.9626	1.14489	0.963422	0.132969	0.0108234
sp|Q553V1|CISYM_DICDI|comp21347_c0_seq1_2(REVERSE	Citrate synthase, mitochondrial in Dictyostelium discoideum (Slime mold)	29	279.378	1.0598	33	418.35	0.933719	21	203.302	0.795349	0.929622	0.108	0.000154382
sp|Q55585|GABD_SYNY3|comp35901_c0_seq1_5(REVERSE;sp|Q55585|GABD_SYNY3|comp35901_c0_seq2_2(REVERSE;sp|Q55585|GABD_SYNY3|comp35901_c0_seq3_5(REVERSE	Probable succinate-semialdehyde dehydrogenase [NADP(+)] in Synechocystis sp. (strain PCC 6803 / Kazusa)	31	349.157	1.01575	31	410.864	0.924582	22	250.103	0.760036	0.900123	0.105818	0.0107427
sp|Q55AI5|SUCB1_DICDI|comp30619_c2_seq1_1;sp|Q55AI5|SUCB1_DICDI|comp30619_c2_seq2_1	Succinyl-CoA ligase [ADP-forming] subunit beta, mitochondrial in Dictyostelium discoideum (Slime mold)	14	151.147	1.4596	12	134.416	1.30202	15	120.212	1.41725	1.39296	0.0665884	0.0152747
sp|Q55BI2|IDHA_DICDI|comp18912_c0_seq1_1	Isocitrate dehydrogenase [NAD] regulatory subunit A, mitochondrial in Dictyostelium discoideum (Slime mold)	13	143.567	1.15936	18	191.124	0.827035	11	96.6365	0.918628	0.968342	0.140153	0.107649
sp|Q55GE2|ODC_DICDI|comp20417_c1_seq1_1	Probable mitochondrial 2-oxodicarboxylate carrier in Dictyostelium discoideum (Slime mold)	16	147.17	0.870781	12	160.943	0.908709	1	12.3512	1.22511	1.00153	0.158849	0.122458
sp|Q55GU3|MPC2_DICDI|comp36097_c0_seq2_5;sp|Q55GU3|MPC2_DICDI|comp36097_c0_seq9_7	Probable mitochondrial pyruvate carrier 2 in Dictyostelium discoideum (Slime mold)	9	85.5117	0.935346	8	94.4009	0.971713	2	24.8116	4.80907	2.23871	1.81758	9.94751e-05
sp|Q56WF8|SCP48_ARATH|comp25059_c0_seq1_2(REVERSE	Serine carboxypeptidase-like 48 in Arabidopsis thaliana (Mouse-ear cress)	12	106.714	0.612658	12	106.043	0.307306	4	18.339	0.622353	0.514106	0.146283	0.00294517
sp|Q57VB1|HSLU1_TRYB2|comp26839_c1_seq3_4(REVERSE;sp|Q57VB1|HSLU1_TRYB2|comp26839_c1_seq1_4(REVERSE	unknown in unknown	16	133.469	1.27907	5	62.4388	1.10624	10	97.5587	0.827715	1.07101	0.185943	0.0605491
sp|Q58010|Y590_METJA|comp35203_c1_seq1_8(REVERSE	Uncharacterized protein MJ0590 in Methanocaldococcus jannaschii (strain ATCC 43067 / DSM 2661 / JAL-1 /<BR>JCM 10045 / NBRC 100440) (Methanococcus jannaschii)	34	284.922	1.06628	30	300.815	1.0744	4	37.5903	1.17365	1.10478	0.0488142	0.00978123
sp|Q5EU90|TER_EUGGR|comp34527_c0_seq1_5(REVERSE	Trans-2-enoyl-CoA reductase, mitochondrial in Euglena gracilis	7	76.8141	1.50334	8	78.9001	2.03645	3	13.5732	1.28968	1.60982	0.314027	0.00647183
sp|Q5M729|ODP23_ARATH|comp25253_c0_seq1_2	Dihydrolipoyllysine-residue acetyltransferase component 3 of pyruvate dehydrogenase complex, mitochondrial in Arabidopsis thaliana (Mouse-ear cress)	14	176.775	0.715766	32	332.112	0.826247	25	208.597	0.72476	0.755591	0.0500961	0.0121184
sp|Q5NVR2|MDHM_PONAB|comp22857_c0_seq1_1	Malate dehydrogenase, mitochondrial in Pongo abelii (Sumatran orangutan) (Pongo pygmaeus abelii)	33	372.91	0.888411	34	451.075	0.910922	19	225.007	0.8976	0.898977	0.00924155	0.192518
sp|Q5R6W3|RBM18_PONAB|comp11794_c0_seq1_1(REVERSE	Probable RNA-binding protein 18 in Pongo abelii (Sumatran orangutan) (Pongo pygmaeus abelii)	1	7.7666	1.42744	3	37.407	0.911419	5	41.9876	0.997296	1.11205	0.225752	0.909435
sp|Q5RF00|ALDH2_PONAB|comp29809_c0_seq1_1;sp|P42041|ALDH_ALTAL|comp29809_c0_seq9_1	Aldehyde dehydrogenase, mitochondrial in Pongo abelii (Sumatran orangutan) (Pongo pygmaeus abelii)	40	411.154	0.627675	45	547.045	0.703555	18	186.146	0.641542	0.657591	0.0329908	0.0204776
sp|Q5U3U3|CPT2_DANRE|comp35099_c0_seq1_2;sp|Q5U3U3|CPT2_DANRE|comp35099_c0_seq2_1	Carnitine O-palmitoyltransferase 2, mitochondrial in Danio rerio (Zebrafish) (Brachydanio rerio)	14	93.5324	1.06058	7	55.1183	0.89212	7	50.2326	0.872955	0.941884	0.0842923	0.0642428
sp|Q5Z8V9|HEM2_ORYSJ|comp28756_c0_seq1_2	Delta-aminolevulinic acid dehydratase, chloroplastic in Oryza sativa subsp. japonica (Rice)	13	103.054	1.76197	7	70.3748	2.8163	4	15.4436	1.10883	1.8957	0.703455	0.378332
sp|Q68FU3|ETFB_RAT|comp17831_c0_seq1_3(REVERSE	Electron transfer flavoprotein subunit beta in Rattus norvegicus (Rat)	24	202.793	0.959933	24	234.399	1.01606	9	101.861	1.08662	1.02087	0.0518302	0.196687
sp|Q68XS0|DHSB_RICTY|comp8218_c0_seq1_2(REVERSE	Succinate dehydrogenase iron-sulfur subunit in Rickettsia typhi (strain ATCC VR-144 / Wilmington)	12	93.0777	1.39241	8	86.6531	1.11752	4	33.6665	1.36812	1.29269	0.124255	0.0567489
sp|Q6ER94|BAS1_ORYSJ|comp25013_c0_seq1_2(REVERSE	2-Cys peroxiredoxin BAS1, chloroplastic in Oryza sativa subsp. japonica (Rice)	14	144.101	1.49771	11	147.197	1.8847	3	21.9012	1.82674	1.73638	0.170418	0.00835153
sp|Q6GG12|IDH_STAAR|comp33557_c0_seq2_1	Isocitrate dehydrogenase [NADP] in Staphylococcus aureus (strain MRSA252)	11	85.5555	0.540585	22	200.992	1.21942	14	94.1868	1.12203	0.960679	0.2997	0.107428
sp|Q6MGM6|ATPG_BDEBA|comp12739_c0_seq1_1	ATP synthase gamma chain in Bdellovibrio bacteriovorus (strain ATCC 15356 / DSM 50701 / NCIB 9529<BR>/ HD100)	16	157.088	0.888955	13	166.352	0.698615	3	28.9718	0.858717	0.815429	0.0835174	0.215162
sp|Q6TU48|MAOX_DICDI|comp36596_c0_seq1_3(REVERSE	NADP-dependent malic enzyme in Dictyostelium discoideum (Slime mold)	68	776.991	1.56017	70	824.762	1.78764	37	353.395	2.09523	1.81435	0.219249	0.00353382
sp|Q76NV5|HPPD_DICDI|comp25457_c0_seq1_5(REVERSE;sp|Q76NV5|HPPD_DICDI|comp25457_c0_seq3_5(REVERSE	4-hydroxyphenylpyruvate dioxygenase in Dictyostelium discoideum (Slime mold)	18	173.057	0.976444	18	211.721	0.878042	8	80.5157	0.810114	0.8882	0.0682828	0.0265823
sp|Q7SFY2|MCR1_NEUCR|comp24627_c0_seq1_1	NADH-cytochrome b5 reductase 2 in Neurospora crassa (strain ATCC 24698 / 74-OR23-1A / CBS 708.71 / DSM<BR>1257 / FGSC 987)	6	46.5584	1.01409	10	96.4976	0.884555	2	14.3711	0.728019	0.875554	0.116961	0.00402903
sp|Q7UJ69|ILVD_RHOBA|comp27122_c0_seq1_6(REVERSE	Dihydroxy-acid dehydratase in Rhodopirellula baltica (strain SH1)	17	150.531	0.911	21	181.666	0.938796	14	120.54	0.935971	0.928589	0.0124908	0.12451
sp|Q7YR75|RM12_BOVIN|comp19869_c0_seq1_1	39S ribosomal protein L12, mitochondrial in Bos taurus (Bovine)	7	56.0375	1.38488	6	62.4167	0.806511	2	18.5066	0.946769	1.04605	0.246334	0.179753
sp|Q86A67|ALF_DICDI|comp21396_c0_seq1_2	Fructose-bisphosphate aldolase in Dictyostelium discoideum (Slime mold)	14	146.749	1.48348	12	168.571	2.37103	13	96.8463	1.52239	1.7923	0.40953	0.0329977
sp|Q86L04|TRAP1_DICDI|comp31894_c0_seq1_1	TNF receptor-associated protein 1 homolog, mitochondrial in Dictyostelium discoideum (Slime mold)	40	331.414	1.28747	23	195.996	1.63146	15	114.345	1.19866	1.37253	0.186648	0.103986
sp|Q86SX6|GLRX5_HUMAN|comp12990_c0_seq1_1(REVERSE	Glutaredoxin-related protein 5, mitochondrial in Homo sapiens (Human)	6	57.218	1.19387	6	70.7285	0.955387	2	19.1968	0.730257	0.959838	0.189295	0.0685302
sp|Q88RB9|DAVT_PSEPK|comp34750_c0_seq2_3(REVERSE;sp|Q88RB9|DAVT_PSEPK|comp34750_c0_seq3_3(REVERSE	unknown in unknown	4	32.6833	1.18973	3	36.7946	1.03179	3	21.0439	0.970239	1.06392	0.0924445	0.358517
sp|Q8HY31|DCUP_SHEEP|comp24383_c1_seq1_1	Uroporphyrinogen decarboxylase in Ovis aries (Sheep)	14	119.654	1.08473	3	37.7703	2.02959	4	25.4179	1.23211	1.44881	0.415059	0.00637796
sp|Q8RAE6|PROB_THETN|comp16541_c0_seq1_1	Glutamate 5-kinase in Thermoanaerobacter tengcongensis (strain DSM 15242 / JCM 11007 / NBRC<BR>100824 / MB4) (Caldanaerobacter subterraneus subsp. tengcongensis)	11	89.2278	0.921482	6	48.528	0.679759	8	48.0661	0.840721	0.813987	0.100477	0.00579849
sp|Q8S0J7|IM30_ORYSJ|comp26744_c0_seq2_1;sp|Q8S0J7|IM30_ORYSJ|comp26744_c0_seq3_1;sp|Q8S0J7|IM30_ORYSJ|comp26744_c0_seq4_1;sp|Q8S0J7|IM30_ORYSJ|comp26744_c0_seq8_1	Probable membrane-associated 30 kDa protein, chloroplastic in Oryza sativa subsp. japonica (Rice)	9	77.9865	1.56157	2	26.6654	1.59119	9	67.9118	1.13775	1.43017	0.207125	0.0482597
sp|Q8YRU9|TKT_NOSS1|comp30616_c0_seq1_5(REVERSE	Transketolase in Nostoc sp. (strain PCC 7120 / UTEX 2576)	52	456.596	1.45986	45	492.639	2.61564	15	97.6254	1.33203	1.80251	0.577333	0.00138805
sp|Q93615|ETFA_CAEEL|comp17761_c0_seq1_1	Probable electron transfer flavoprotein subunit alpha, mitochondrial in Caenorhabditis elegans	24	261.97	1.10804	21	261.958	0.941473	16	181.896	0.898436	0.982651	0.0903907	0.15657
sp|Q94IN5|PNO_EUGGR|comp12747_c0_seq1_4	Pyruvate dehydrogenase [NADP(+)], mitochondrial in Euglena gracilis	186	1766.62	1.51182	180	1855.01	1.77463	101	920.131	1.79047	1.69231	0.127786	0.00716641
sp|Q9C6B3|GCA2_ARATH|comp20812_c0_seq1_3(REVERSE	Gamma carbonic anhydrase 2, mitochondrial in Arabidopsis thaliana (Mouse-ear cress)	9	83.4763	1.03293	12	120.644	0.833882	8	93.4392	1.24572	1.03751	0.168162	0.0531035
sp|Q9CQN1|TRAP1_MOUSE|comp33586_c0_seq1_7(REVERSE;sp|Q9CQN1|TRAP1_MOUSE|comp33586_c0_seq2_7(REVERSE;sp|Q9CQN1|TRAP1_MOUSE|comp33586_c0_seq3_6(REVERSE	Heat shock protein 75 kDa, mitochondrial in Mus musculus (Mouse)	40	330.82	1.49455	32	256.38	1.94307	27	191.593	1.24446	1.5607	0.289016	0.0575076
sp|Q9FIK7|THIC2_ARATH|comp22846_c0_seq1_3(REVERSE	Probable acetyl-CoA acetyltransferase, cytosolic 2 in Arabidopsis thaliana (Mouse-ear cress)	11	97.7208	0.255552	9	66.9347	0.856222	6	29.7952	1.16221	0.757996	0.376603	0.0551707
sp|Q9FLX7|NDUA5_ARATH|comp21464_c0_seq1_2(REVERSE;sp|Q9FLX7|NDUA5_ARATH|comp21464_c0_seq3_2(REVERSE	Probable NADH dehydrogenase [ubiquinone] 1 alpha subcomplex subunit 5, mitochondrial in Arabidopsis thaliana (Mouse-ear cress)	5	44.4334	3.09414	3	36.2278	0.849924	4	21.7846	1.14759	1.69722	0.99522	0.117329
sp|Q9GK13|MUTA_BOVIN|comp28333_c0_seq1_3;sp|Q9GK13|MUTA_BOVIN|comp28333_c0_seq2_3	Methylmalonyl-CoA mutase, mitochondrial in Bos taurus (Bovine)	23	228.618	0.9566	31	340.532	0.921498	21	179.813	0.946553	0.94155	0.0147605	0.140621
sp|Q9I2V5|ACON2_PSEAE|comp33122_c0_seq1_2;sp|Q9I2V5|ACON2_PSEAE|comp33122_c0_seq2_2	Aconitate hydratase 2 in Pseudomonas aeruginosa (strain ATCC 15692 / PAO1 / 1C / PRS 101 / LMG<BR>12228)	77	796.233	1.08465	87	954.723	0.877948	43	437.098	0.888743	0.950449	0.095	0.0862001
sp|Q9KQH7|FABG_VIBCH|comp31504_c0_seq1_2	3-oxoacyl-[acyl-carrier-protein] reductase FabG in Vibrio cholerae serotype O1 (strain ATCC 39315 / El Tor Inaba N16961)	7	62.9025	1.60949	3	33.9498	3.37909	1	5.8849	1.06148	2.01669	0.989	0.0895388
sp|Q9KT58|FADJ_VIBCH|comp28702_c0_seq1_1	Fatty acid oxidation complex subunit alpha in Vibrio cholerae serotype O1 (strain ATCC 39315 / El Tor Inaba N16961)	21	156.814	1.8017	34	284.05	1.15158	4	32.6012	1.50958	1.48762	0.265863	0.00135836
sp|Q9LDY2|ODBB2_ARATH|comp27519_c0_seq1_4(REVERSE;sp|Q9LDY2|ODBB2_ARATH|comp27519_c0_seq2_4(REVERSE	2-oxoisovalerate dehydrogenase subunit beta 2, mitochondrial in Arabidopsis thaliana (Mouse-ear cress)	5	35.3052	1.12797	6	60.2948	0.456927	1	6.1026	---	0.792447	0.33552
sp|Q9LIG0|Y3136_ARATH|comp17449_c0_seq1_1	Clavaminate synthase-like protein At3g21360 in Arabidopsis thaliana (Mouse-ear cress)	10	111.877	0.674961	16	166.482	0.657485	3	34.6124	0.565016	0.632487	0.0482399	0.00582106
sp|Q9LJL3|PREP1_ARATH|comp34713_c0_seq1_2	Presequence protease 1, chloroplastic/mitochondrial in Arabidopsis thaliana (Mouse-ear cress)	20	147.3	1.05755	11	109.7	1.18339	3	17.1395	0.950675	1.06387	0.0951113	0.103229
sp|Q9LKA3|MDHM2_ARATH|comp20364_c0_seq1_2(REVERSE;sp|P08249|MDHM_MOUSE|comp28059_c0_seq3_2;sp|Q42686|MDHM_CHLRE|comp28059_c0_seq4_2;sp|Q42686|MDHM_CHLRE|comp28059_c0_seq5_2;sp|Q5NVR2|MDHM_PONAB|comp28059_c0_seq7_2	Malate dehydrogenase 2, mitochondrial in Arabidopsis thaliana (Mouse-ear cress)	31	317.803	1.02033	33	414.564	0.725436	22	241.326	0.786931	0.844234	0.127028	0.00851266
sp|Q9P7G9|KAPS_SCHPO|comp26992_c0_seq8_2(REVERSE;sp|Q12657|KAPS_PENCH|comp26992_c0_seq9_1(REVERSE;sp|Q9P7G9|KAPS_SCHPO|comp26992_c0_seq1_2(REVERSE;sp|Q9P7G9|KAPS_SCHPO|comp26992_c0_seq10_2(REVERSE;sp|Q9P7G9|KAPS_SCHPO|comp26992_c0_seq11_2(REVERSE;sp|Q9P7G9|KAPS_SCHPO|comp26992_c0_seq12_2(REVERSE;sp|Q9P7G9|KAPS_SCHPO|comp26992_c0_seq2_2(REVERSE;sp|Q9P7G9|KAPS_SCHPO|comp26992_c0_seq3_2(REVERSE;sp|Q…	Adenylyl-sulfate kinase in Schizosaccharomyces pombe (strain 972 / ATCC 24843) (Fission yeast)	5	38.4216	1.06398	5	50.924	0.897639	3	22.9975	0.86312	0.94158	0.0876907	0.0134303
sp|Q9SE42|RPE1_ORYSJ|comp8224_c0_seq1_4(REVERSE	Ribulose-phosphate 3-epimerase, cytoplasmic isoform in Oryza sativa subsp. japonica (Rice)	10	134.57	2.3305	10	120.081	2.37295	5	42.929	1.36479	2.02275	0.465567	0.0102071
sp|Q9SIB9|ACO2M_ARATH|comp33115_c0_seq2_2;sp|Q42560|ACO1_ARATH|comp33115_c0_seq3_2	Aconitate hydratase 2, mitochondrial in Arabidopsis thaliana (Mouse-ear cress)	5	33.2662	0.950592	5	42.5175	0.77205	4	28.3851	0.857963	0.860201	0.0729067	0.016645
sp|Q9SR92|STR10_ARATH|comp35310_c0_seq3_8(REVERSE;sp|Q9SR92|STR10_ARATH|comp35310_c0_seq10_8(REVERSE;sp|Q9SR92|STR10_ARATH|comp35310_c0_seq11_5(REVERSE;sp|Q9SR92|STR10_ARATH|comp35310_c0_seq12_6(REVERSE;sp|Q9SR92|STR10_ARATH|comp35310_c0_seq13_5(REVERSE;sp|Q9SR92|STR10_ARATH|comp35310_c0_seq15_5(REVERSE;sp|Q9SR92|STR10_ARATH|comp35310_c0_seq16_7(REVERSE;sp|Q9SR92|STR10_ARATH|comp35310_c0_seq17_6(…	Rhodanese-like domain-containing protein 10 in Arabidopsis thaliana (Mouse-ear cress)	7	71.8564	1.32413	7	61.6116	0.989875	5	39.8441	1.01867	1.11089	0.151239	0.713562
sp|Q9UTJ7|DHSA_SCHPO|comp31850_c0_seq1_9(REVERSE	Probable succinate dehydrogenase [ubiquinone] flavoprotein subunit, mitochondrial in Schizosaccharomyces pombe (strain 972 / ATCC 24843) (Fission yeast)	48	498.837	1.10741	54	569.616	0.923577	25	202.523	1.01852	1.0165	0.0750644	0.698743
sp|Q9VW26|OAT_DROME|comp19326_c0_seq1_2	Ornithine aminotransferase, mitochondrial in Drosophila melanogaster (Fruit fly)	59	522.35	0.872113	57	597.927	0.811049	30	298.321	0.834066	0.839076	0.0251798	0.0499208
sp|Q9WVK7|HCDH_RAT|comp25049_c0_seq1_1	Hydroxyacyl-coenzyme A dehydrogenase, mitochondrial in Rattus norvegicus (Rat)	16	223.13	1.53551	24	275.383	1.16559	16	155.12	1.24998	1.31703	0.158285	0.0922565
sp|Q9Y697|NFS1_HUMAN|comp21564_c0_seq1_1	Cysteine desulfurase, mitochondrial in Homo sapiens (Human)	9	84.1689	1.03503	7	77.3959	0.987964	2	19.889	0.568509	0.863836	0.20971	0.0124668
sp|Q9Z0V6|PRDX3_RAT|comp17404_c0_seq1_4	Thioredoxin-dependent peroxide reductase, mitochondrial in Rattus norvegicus (Rat)	21	191.897	0.83787	16	233.939	0.953533	21	158.904	0.856579	0.88266	0.0506931	0.0567351
sp|Q9Z1B2|GSTM5_RAT|comp33892_c0_seq2_2(REVERSE	Glutathione S-transferase Mu 5 in Rattus norvegicus (Rat)	3	27.5961	1.02628	3	36.4378	1.07661	2	10.4112	1.06679	1.05656	0.0217797	0.239487
tr|A3WJ33|A3WJ33_9GAMM|comp12566_c0_seq1_2(REVERSE	unknown in Idiomarina baltica OS145	3	45.018	1.26068	5	55.1345	0.98906	2	16.7919	4.43816	2.2293	1.56583	0.00113244
tr|A4I586|A4I586_LEIIN|comp20056_c0_seq1_2	unknown in Leishmania infantum	13	112.202	1.23706	26	275.735	0.880094	8	49.2841	1.02994	1.04903	0.146356	0.433531
tr|A6C3M0|A6C3M0_9PLAN|comp17996_c0_seq1_3(REVERSE	unknown in Planctomyces maris DSM 8797	9	87.732	0.377141	8	97.0955	0.51018	2	26.8088	0.400987	0.429436	0.0579187	0.00403391
tr|A9V6T2|A9V6T2_MONBE|comp31567_c0_seq1_1	unknown in Monosiga brevicollis (Choanoflagellate)	6	48.3916	1.31725	1	5.1789	0.741909	3	22.9718	0.915229	0.991463	0.240988	0.128426
tr|B8C8B9|B8C8B9_THAPS|comp34707_c0_seq1_6(REVERSE;tr|B8C8B9|B8C8B9_THAPS|comp34707_c0_seq2_7(REVERSE;tr|B8C8B9|B8C8B9_THAPS|comp34707_c0_seq3_6(REVERSE;tr|B8C8B9|B8C8B9_THAPS|comp34707_c0_seq5_6(REVERSE	unknown in Thalassiosira pseudonana (Marine diatom) (Cyclotella nana)	3	32.8596	3.09054	4	37.8039	1.95108	6	35.7925	1.36913	2.13692	0.714941	0.00792929
tr|D0A2L4|D0A2L4_TRYB9|comp12687_c0_seq1_2	unknown in Trypanosoma brucei gambiense (strain MHOM/CI/86/DAL972)	12	138.122	1.74746	8	87.5154	1.02478	3	30.4595	0.99287	1.25504	0.348439	0.921144
tr|D2VK42|D2VK42_NAEGR|comp21013_c0_seq1_1	unknown in Naegleria gruberi (Amoeba)	24	259.553	1.02746	25	253.041	0.834725	10	88.99	0.896101	0.919429	0.0803949	0.00708435
tr|D8LEK6|D8LEK6_ECTSI|comp24959_c0_seq1_3(REVERSE;tr|D8LEK6|D8LEK6_ECTSI|comp24959_c0_seq2_2(REVERSE	unknown in Ectocarpus siliculosus (Brown alga)	15	113.376	0.956634	15	142.795	1.02129	4	19.5694	1.4521	1.14334	0.219913	0.000912797
tr|E1RKJ1|E1RKJ1_METP4|comp25397_c0_seq4_1	unknown in Methanoplanus petrolearius (strain DSM 11571 / OCM 486 / SEBR 4847)	13	102.944	1.266	10	107.477	0.612814	8	52.8788	0.720709	0.866508	0.285897	0.0358057
tr|F2JWV5|F2JWV5_MARM1|comp24235_c0_seq1_2(REVERSE	unknown in Marinomonas mediterranea (strain ATCC 700492 / JCM 21426 / NBRC 103028<BR>/ MMB-1)	6	51.5578	1.09026	10	76.353	0.803044	2	21.6158	0.654727	0.849345	0.180797	0.0121061
tr|F8L3U0|F8L3U0_SIMNZ|comp24304_c0_seq2_1;tr|F8L3U0|F8L3U0_SIMNZ|comp24304_c0_seq1_1	unknown in Simkania negevensis (strain ATCC VR-1471 / Z)	1	6.9822	1.21022	4	26.8078	0.934676	1	5.1333	0.956597	1.03383	0.125044	0.526597
tr|G0TX78|G0TX78_TRYVY|comp18093_c0_seq1_2	unknown in Trypanosoma vivax (strain Y486)	6	63.4609	1.57284	7	71.9381	1.19203	5	37.8067	1.353	1.37262	0.156084	0.00576566
tr|K0T368|K0T368_THAOC|comp21382_c0_seq2_1;tr|K0T368|K0T368_THAOC|comp21382_c0_seq4_1	unknown in Thalassiosira oceanica (Marine diatom)	18	152.732	0.664119	15	148.484	1.06479	3	33.6944	0.883316	0.870741	0.163814	0.034291
tr|M8D5E4|M8D5E4_AEGTA|comp20047_c0_seq1_3(REVERSE	unknown in Aegilops tauschii (Tausch's goatgrass) (Aegilops squarrosa)	4	35.3512	2.00261	1	14.8754	1.07489	2	17.5948	2.19085	1.75612	0.48779	0.0227329
tr|Q1Q7Q7|Q1Q7Q7_9BACT|comp19896_c0_seq1_1(REVERSE;tr|Q1Q7Q7|Q1Q7Q7_9BACT|comp19896_c0_seq2_1(REVERSE	unknown in Candidatus Kuenenia stuttgartiensis	16	138.836	1.73873	14	96.8757	1.28309	4	33.3984	1.14078	1.38753	0.255036	0.175481
tr|Q38AG1|Q38AG1_TRYB2|comp36635_c0_seq1_1	unknown in Trypanosoma brucei brucei (strain 927/4 GUTat10.1)	20	259.69	1.12743	21	314.061	0.778035	24	222.953	1.11571	1.00706	0.162013	0.160999
tr|Q38FK9|Q38FK9_TRYB2|comp17664_c0_seq1_3(REVERSE	unknown in Trypanosoma brucei brucei (strain 927/4 GUTat10.1)	18	203.93	1.26271	17	232.634	0.858031	12	148.846	1.03995	1.05356	0.165492	0.504814
tr|Q4E0T7|Q4E0T7_TRYCC|comp26211_c0_seq4_2(REVERSE;tr|Q4E0T7|Q4E0T7_TRYCC|comp26211_c0_seq3_2(REVERSE	unknown in Trypanosoma cruzi (strain CL Brener)	5	71.1361	1.14531	6	41.1763	1.25834	3	26.5026	0.958512	1.12072	0.123632	0.707567
tr|Q6AM32|Q6AM32_DESPS|comp20344_c0_seq1_1(REVERSE	unknown in Desulfotalea psychrophila (strain LSv54 / DSM 12343)	19	180.054	2.33078	21	217.607	1.71519	13	138.2	1.85721	1.96773	0.263184	0.00584679
tr|Q8LPA6|Q8LPA6_EUGGR|comp23600_c1_seq1_2	unknown in Euglena gracilis	18	137.238	0.822973	14	144.952	0.946833	5	53.2682	0.582306	0.784037	0.151343	0.00543278
tr|Q9FPM7|Q9FPM7_EUGGR|comp14280_c0_seq1_1	unknown in Euglena gracilis	17	192.262	0.886345	20	215.561	0.681859	10	96.9257	0.897489	0.821898	0.0991271	0.114609
tr|Q9U614|Q9U614_LEITA|comp32391_c4_seq1_2(REVERSE;tr|Q9U614|Q9U614_LEITA|comp32391_c4_seq2_2(REVERSE;tr|Q9U614|Q9U614_LEITA|comp32391_c4_seq3_2(REVERSE;tr|Q9U614|Q9U614_LEITA|comp32391_c4_seq4_2(REVERSE;tr|Q9U614|Q9U614_LEITA|comp32391_c4_seq6_3(REVERSE	unknown in Leishmania tarentolae (Sauroleishmania tarentolae)	22	230.016	1.21136	26	268.272	0.848695	17	167.345	1.0108	1.02362	0.148336	0.591888
